# Supplementary material for: Important Odorants of Four Brassicaceae Species, and Discrepancies between Glucosinolate Profiles and Observed Hydrolysis Products
Source: Foods. 2021 May 11;10(5):1055. doi: 10.3390/foods10051055 (PMC8150828; doi:10.3390/foods10051055)
Supplement: Supplementary file 1 [file foods-10-01055-s001.zip]

Archive with 1 entries (1 files):
- foods-1196604-supplementary.pdf
